# Supplementary material for: Two new species and a new combination in Aculithus Liu & Li, 2022 (Araneae: Phrurolithidae) from South China
Source: Biodivers Data J. 2025 Apr 8;13:e153747. doi: 10.3897/BDJ.13.e153747 (PMC12000812; doi:10.3897/BDJ.13.e153747)
Supplement: XML Treatment for Aculithus languan [file BDJ.13.e153747-treatment1.xml]

<!DOCTYPE tp:taxon-treatment
  PUBLIC "-//TaxonX//DTD Taxonomic Treatment Publishing DTD v0 20100105//EN" "tax-treatment-NSO.dtd">
<tp:taxon-treatment xmlns:tp="http://www.plazi.org/taxpub"><tp:treatment-meta><mixed-citation publication-type="journal"><person-group><name><surname>Jiang</surname><given-names>Zimin</given-names></name><name><surname>Wang</surname><given-names>Zhongjing</given-names></name><name><surname>Lyu</surname><given-names>Xiaoting</given-names></name><name><surname>Yang</surname><given-names>Jun</given-names></name><name><surname>Liu</surname><given-names>Keke</given-names></name></person-group><article-title>Two new species and a new combination in <italic><tp:taxon-name><tp:taxon-name-part taxon-name-part-type="genus" reg="Aculithus">Aculithus</tp:taxon-name-part></tp:taxon-name></italic> Liu &amp; Li, 2022 (<tp:taxon-name><tp:taxon-name-part taxon-name-part-type="order">Araneae</tp:taxon-name-part></tp:taxon-name>: <tp:taxon-name><tp:taxon-name-part taxon-name-part-type="family">Phrurolithidae</tp:taxon-name-part></tp:taxon-name>) from South China</article-title><source>Biodivers Data J</source><day>08</day><month>04</month><year>2025</year><volume>13</volume><pub-id pub-id-type="doi">10.3897/BDJ.13.e153747</pub-id></mixed-citation></tp:treatment-meta><tp:nomenclature><tp:taxon-name>
            <object-id xmlns:xlink="http://www.w3.org/1999/xlink" content-type="arpha" xlink:type="simple">D8C1A8E3-45BB-552D-BB13-79D6866B2FC0</object-id>
            <tp:taxon-name-part taxon-name-part-type="genus">Aculithus</tp:taxon-name-part>
            <tp:taxon-name-part taxon-name-part-type="species">languan</tp:taxon-name-part>
            <object-id xmlns:xlink="http://www.w3.org/1999/xlink" content-type="zoobank" xlink:type="simple" object-id-type="ZooBank">488AD87C-B499-4C82-9932-99B94399EEB8</object-id>
          </tp:taxon-name><tp:taxon-authority>Jiang &amp; Liu</tp:taxon-authority><tp:taxon-status xmlns:xlink="http://www.w3.org/1999/xlink" xlink:type="simple">sp. nov.</tp:taxon-status></tp:nomenclature><tp:treatment-sec sec-type="materials"><title>Materials</title><list list-type="alpha-lower" list-content="occurrences"><list-item><p><bold>Type status:</bold> <named-content xmlns:xlink="http://www.w3.org/1999/xlink" content-type="dwc:typeStatus" xlink:type="simple">Holotype</named-content>. <bold>Occurrence:</bold> catalogNumber: <named-content xmlns:xlink="http://www.w3.org/1999/xlink" content-type="dwc:catalogNumber" xlink:type="simple">Phu-178</named-content>; recordedBy: <named-content xmlns:xlink="http://www.w3.org/1999/xlink" content-type="dwc:recordedBy" xlink:type="simple">Liu Ke-Ke</named-content>; individualCount: <named-content xmlns:xlink="http://www.w3.org/1999/xlink" content-type="dwc:individualCount" xlink:type="simple">1</named-content>; sex: <named-content xmlns:xlink="http://www.w3.org/1999/xlink" content-type="dwc:sex" xlink:type="simple">female</named-content>; lifeStage: <named-content xmlns:xlink="http://www.w3.org/1999/xlink" content-type="dwc:lifeStage" xlink:type="simple">adult</named-content>; occurrenceID: <named-content xmlns:xlink="http://www.w3.org/1999/xlink" content-type="dwc:occurrenceID" xlink:type="simple">E3509C28-A8A8-52B3-8CF6-B2A373512088</named-content>; <bold>Taxon:</bold> scientificName: <named-content xmlns:xlink="http://www.w3.org/1999/xlink" content-type="dwc:scientificName" xlink:type="simple"><italic><tp:taxon-name><tp:taxon-name-part taxon-name-part-type="genus" reg="Aculithus">Aculithus</tp:taxon-name-part><tp:taxon-name-part taxon-name-part-type="species" reg="languan">languan</tp:taxon-name-part></tp:taxon-name></italic> <bold>sp. nov.</bold></named-content>; <bold>Location:</bold> country: <named-content xmlns:xlink="http://www.w3.org/1999/xlink" content-type="dwc:country" xlink:type="simple">China</named-content>; stateProvince: <named-content xmlns:xlink="http://www.w3.org/1999/xlink" content-type="dwc:stateProvince" xlink:type="simple">Jiangxi</named-content>; locality: <named-content xmlns:xlink="http://www.w3.org/1999/xlink" content-type="dwc:locality" xlink:type="simple">Shangrao City, Wuyuan County, Wuyuan Forest Birds National Nature Reserve, Dazhangshan, Wolong Valley</named-content>; verbatimElevation: <named-content xmlns:xlink="http://www.w3.org/1999/xlink" content-type="dwc:verbatimElevation" xlink:type="simple">533 m</named-content>; verbatimCoordinates: <named-content xmlns:xlink="http://www.w3.org/1999/xlink" content-type="dwc:verbatimCoordinates" xlink:type="simple">29°31'28.84"N, 117°44'39.07"E</named-content>; georeferenceProtocol: <named-content xmlns:xlink="http://www.w3.org/1999/xlink" content-type="dwc:georeferenceProtocol" xlink:type="simple">GPS</named-content>; <bold>Event:</bold> samplingProtocol: <named-content xmlns:xlink="http://www.w3.org/1999/xlink" content-type="dwc:samplingProtocol" xlink:type="simple">sieving</named-content>; eventDate: <named-content xmlns:xlink="http://www.w3.org/1999/xlink" content-type="dwc:eventDate" xlink:type="simple">3/2/2025</named-content></p></list-item><list-item><p><bold>Type status:</bold> <named-content xmlns:xlink="http://www.w3.org/1999/xlink" content-type="dwc:typeStatus" xlink:type="simple">Paratype</named-content>. <bold>Occurrence:</bold> catalogNumber: <named-content xmlns:xlink="http://www.w3.org/1999/xlink" content-type="dwc:catalogNumber" xlink:type="simple">Phu-178</named-content>; recordedBy: <named-content xmlns:xlink="http://www.w3.org/1999/xlink" content-type="dwc:recordedBy" xlink:type="simple">Liu Ke-Ke</named-content>; individualCount: <named-content xmlns:xlink="http://www.w3.org/1999/xlink" content-type="dwc:individualCount" xlink:type="simple">1</named-content>; sex: <named-content xmlns:xlink="http://www.w3.org/1999/xlink" content-type="dwc:sex" xlink:type="simple">female</named-content>; lifeStage: <named-content xmlns:xlink="http://www.w3.org/1999/xlink" content-type="dwc:lifeStage" xlink:type="simple">adult</named-content>; occurrenceID: <named-content xmlns:xlink="http://www.w3.org/1999/xlink" content-type="dwc:occurrenceID" xlink:type="simple">208348DE-58CD-5180-8C27-980666884DD4</named-content>; <bold>Taxon:</bold> scientificName: <named-content xmlns:xlink="http://www.w3.org/1999/xlink" content-type="dwc:scientificName" xlink:type="simple"><italic><tp:taxon-name><tp:taxon-name-part taxon-name-part-type="genus" reg="Aculithus">Aculithus</tp:taxon-name-part><tp:taxon-name-part taxon-name-part-type="species" reg="languan">languan</tp:taxon-name-part></tp:taxon-name></italic> <bold>sp. nov.</bold></named-content>; <bold>Location:</bold> country: <named-content xmlns:xlink="http://www.w3.org/1999/xlink" content-type="dwc:country" xlink:type="simple">China</named-content>; stateProvince: <named-content xmlns:xlink="http://www.w3.org/1999/xlink" content-type="dwc:stateProvince" xlink:type="simple">Jiangxi</named-content>; locality: <named-content xmlns:xlink="http://www.w3.org/1999/xlink" content-type="dwc:locality" xlink:type="simple">Shangrao City, Wuyuan County, Wuyuan Forest Birds National Nature Reserve, Dazhangshan, Wolong Valley</named-content>; verbatimElevation: <named-content xmlns:xlink="http://www.w3.org/1999/xlink" content-type="dwc:verbatimElevation" xlink:type="simple">533 m</named-content>; verbatimCoordinates: <named-content xmlns:xlink="http://www.w3.org/1999/xlink" content-type="dwc:verbatimCoordinates" xlink:type="simple">29°31'28.84"N, 117°44'39.07"E</named-content>; georeferenceProtocol: <named-content xmlns:xlink="http://www.w3.org/1999/xlink" content-type="dwc:georeferenceProtocol" xlink:type="simple">GPS</named-content>; <bold>Event:</bold> samplingProtocol: <named-content xmlns:xlink="http://www.w3.org/1999/xlink" content-type="dwc:samplingProtocol" xlink:type="simple">sieving</named-content>; eventDate: <named-content xmlns:xlink="http://www.w3.org/1999/xlink" content-type="dwc:eventDate" xlink:type="simple">3/2/2025</named-content></p></list-item></list></tp:treatment-sec><tp:treatment-sec sec-type="Description"><title>Description</title><p><bold>Female</bold> (Holotype). Habitus as in Fig. <xref ref-type="fig" rid="F12689950">1</xref>A and B and Fig. <xref ref-type="fig" rid="F12694476">2</xref>C and D. Total length 2.81, carapace 1.23 long, 1.06 wide.</p><p>Eye sizes and interdistances (Fig. <xref ref-type="fig" rid="F12689950">1</xref>A): AME 0.05, ALE 0.08, PME 0.04, PLE 0.07; AME−AME 0.03, AME−ALE 0.02, PME−PME 0.07, PME−PLE 0.08, AME−PME 0.08, AME−PLE 0.14, ALE−ALE 0.14, PLE−PLE 0.26, ALE−PLE 0.05. MOA 0.15 long, frontal width 0.11, posterior width 0.14. Chelicerae (Fig. <xref ref-type="fig" rid="F12689950">1</xref>C) with three promarginal (proximal largest, distal smallest) and seven retromarginal teeth (the distal one largest, gradually decreasing in size, compact). Sternum (Fig. <xref ref-type="fig" rid="F12689950">1</xref>B), longer than wide, posteriorly triangular, relatively blunt. Leg measurements: I 3.77 (1.02, 0.47, 1.1, 0.79, 0.39); II 3.47 (0.93, 0.42, 0.82, 0.84, 0.46); III 3.19 (0.9, 0.37, 0.59, 0.81, 0.52); IV 4.32 (1.13, 0.42, 0.92, 1.23, 0.62). Left leg spination (Figs. 1A and B): femora I d11, p111, II d1, III d1, IV d1; tibiae I v222222, II v222221; metatarsi I v2221, II v2221. Pedicel 0.14 long. Abdomen (Fig. <xref ref-type="fig" rid="F12689950">1</xref>A and B) 1.44 long, 1 wide.</p><p>Colouration (Fig. <xref ref-type="fig" rid="F12689950">1</xref>A and B). Carapace yellow, with radial, irregular dark stripes mediolaterally and arc-shaped dark stripes around margin. Fovea distinct, brown. Chelicerae, endites and labium yellow. Sternum yellow, margins with dark brown mottled spots. Legs yellow, femora I−IV distally each with black annulations; tibia II distally with blackish-brown mottled markings, tibiae III−IV distally with blackish-brown annulations. Abdomen yellowish, anteriorly with a pair of large C-shaped markings, covering more than half of the anterior region; posteriorly with five dark brown V-shaped stripes extending towards the abdomen and converging towards the spinnerets; venter posteromedially has a pair of dark brown triangular spots.</p><p>Epigyne (Fig. <xref ref-type="fig" rid="F12689950">1</xref>D and E and Fig. <xref ref-type="fig" rid="F12802927">5</xref>A). Epigynal plate weakly sclerotised. Copulatory openings (CO) small, oval, shorter than the length of copulatory ducts (CD), located anterolaterally, widely separated by median septum (MS). Copulatory ducts slightly longer and thicker than spermathecae (Spe), anteriorly with pair of translucent bursae (Bu) covering nearly half of the epigyne. Glandular appendages (GA) slightly thicker than fertilisation ducts (FD), near base of bursae, located on inner side of copulatory ducts. Connecting tubes (CT) extremely short and narrower than spermathecae, extending posteriorly to connect with spermathecae. Spermathecae peanut-shaped, directed medially. Fertilisation ducts longer than spermathecae, directed anteriorly.</p></tp:treatment-sec><tp:treatment-sec sec-type="Diagnosis"><title>Diagnosis</title><p>The females of the new species are similar to <italic><tp:taxon-name><tp:taxon-name-part taxon-name-part-type="genus" reg="Aculithus">A.</tp:taxon-name-part><tp:taxon-name-part taxon-name-part-type="species" reg="taoyuan">taoyuan</tp:taxon-name-part></tp:taxon-name></italic> (Fu, Chen &amp; Zhang, 2016) <bold>comb. nov.</bold> in having the large, widely-spaced copulatory openings, the copulatory ducts broader and longer than the spermathecae and the extremely short connecting tubes and the spermathecae directed medially (see <xref ref-type="bibr" rid="B12690476">Fu et al. (2016)</xref>: 283−284, figs. 9G−H and 10D−E), but can be separated from it by copulatory openings directed laterally (Fig. <xref ref-type="fig" rid="F12689950">1</xref>D and E) (vs. directed anteriorly), the indistinct median septum (vs. distinct median septum) (cf. Fig. <xref ref-type="fig" rid="F12689950">1</xref>D and <xref ref-type="bibr" rid="B12690476">Fu et al. (2016)</xref>: 283, fig. 9G), the peanut-shaped spermathecae (vs. globular spermathecae) and the fertilisation ducts longer than spermathecae (vs. shorter than spermathecae) (cf. Fig. <xref ref-type="fig" rid="F12689950">1</xref>E and <xref ref-type="bibr" rid="B12690476">Fu et al. (2016)</xref>: 283, fig. 9H).</p></tp:treatment-sec><tp:treatment-sec sec-type="Etymology"><title>Etymology</title><p>The specific epithet refers to the Chinese name of <italic><tp:taxon-name><tp:taxon-name-part taxon-name-part-type="genus" reg="Garrulax">Garrulax</tp:taxon-name-part><tp:taxon-name-part taxon-name-part-type="species" reg="courtoisi">courtoisi</tp:taxon-name-part></tp:taxon-name></italic> (Ménégaux, 1923), 'lan guan zao mei', a critically endangered bird species from the Wuyuan National Nature Reserve for Forest Birds; noun in apposition.</p></tp:treatment-sec><tp:treatment-sec sec-type="Distribution"><title>Distribution</title><p>Known only from the type locality in Jiangxi Province, China (Fig. <xref ref-type="fig" rid="F12689962">7</xref>).</p></tp:treatment-sec><tp:treatment-sec sec-type="Biology"><title>Biology</title><p>It was collected from leaf litter in areas of broad-leaved forests and bamboo broadleaf mixed forests in hilly areas (Fig. <xref ref-type="fig" rid="F12694476">2</xref>A and B).</p></tp:treatment-sec><tp:treatment-sec><!--Section generated to contain objects referenced in tp:taxon-treatment.--><fig id="F12689950" position="float" orientation="portrait"><object-id xmlns:xlink="http://www.w3.org/1999/xlink" content-type="arpha" xlink:type="simple">2E5A394E-7CE9-5EF5-9A26-29F725BF5637</object-id><object-id xmlns:xlink="http://www.w3.org/1999/xlink" content-type="doi" xlink:type="simple">10.3897/BDJ.13.e153747.figure1</object-id><label>Figure 1.</label><caption><p><italic><tp:taxon-name><tp:taxon-name-part taxon-name-part-type="genus" reg="Aculithus">Aculithus</tp:taxon-name-part><tp:taxon-name-part taxon-name-part-type="species" reg="languan">languan</tp:taxon-name-part></tp:taxon-name></italic> <bold>sp. nov.</bold>, female (holotype). <bold>A</bold> Habitus, dorsal view; <bold>B</bold> Same, ventral view; <bold>C</bold> Left chelicera, ventro-retrolateral view; <bold>D</bold> Epigyne, ventral view; <bold>E</bold> Vulva, dorsal view. Abbreviations: Bu − bursa, CD − copulatory duct, CO − copulatory opening, CT − connecting tube, FD − fertilisation ducts, GA − glandular appendage, MS − median septum, Spe − spermathecae. Scale bars: 0.5 mm (A, B), 0.1 mm (C−E).</p></caption><graphic xmlns:xlink="http://www.w3.org/1999/xlink" xlink:href="bdj-13-e153747-g001.jpg" position="float" id="oo_1284986.jpg" orientation="portrait" xlink:type="simple"><uri content-type="original_file" xlink:type="simple">https://binary.pensoft.net/fig/1284986</uri></graphic></fig><fig id="F12694476" position="float" orientation="portrait"><object-id xmlns:xlink="http://www.w3.org/1999/xlink" content-type="arpha" xlink:type="simple">29356271-18CD-54E4-B4BF-7EEE2328B5D5</object-id><object-id xmlns:xlink="http://www.w3.org/1999/xlink" content-type="doi" xlink:type="simple">10.3897/BDJ.13.e153747.figure2</object-id><label>Figure 2.</label><caption><p>Habitat and live specimen of <italic><tp:taxon-name><tp:taxon-name-part taxon-name-part-type="genus" reg="Aculithus">Aculithus</tp:taxon-name-part><tp:taxon-name-part taxon-name-part-type="species" reg="languan">languan</tp:taxon-name-part></tp:taxon-name></italic> <bold>sp. nov.</bold>. <bold>A</bold>–<bold>B</bold> Habitat; <bold>C</bold>–<bold>D</bold> Female.</p></caption><graphic xmlns:xlink="http://www.w3.org/1999/xlink" xlink:href="bdj-13-e153747-g002.jpg" position="float" id="oo_1287842.jpg" orientation="portrait" xlink:type="simple"><uri content-type="original_file" xlink:type="simple">https://binary.pensoft.net/fig/1287842</uri></graphic></fig><fig id="F12802927" position="float" orientation="portrait"><object-id xmlns:xlink="http://www.w3.org/1999/xlink" content-type="arpha" xlink:type="simple">3F2D2EBF-84AF-5FAC-A4E9-1C2BD16449BD</object-id><object-id xmlns:xlink="http://www.w3.org/1999/xlink" content-type="doi" xlink:type="simple">10.3897/BDJ.13.e153747.figure5</object-id><label>Figure 5.</label><caption><p><italic><tp:taxon-name><tp:taxon-name-part taxon-name-part-type="genus" reg="Aculithus">Aculithus</tp:taxon-name-part><tp:taxon-name-part taxon-name-part-type="species" reg="languan">languan</tp:taxon-name-part></tp:taxon-name></italic> <bold>sp.nov.</bold> and <italic><tp:taxon-name><tp:taxon-name-part taxon-name-part-type="genus" reg="Aculithus">A.</tp:taxon-name-part><tp:taxon-name-part taxon-name-part-type="species" reg="ruijin">ruijin</tp:taxon-name-part></tp:taxon-name></italic> <bold>sp. nov.</bold>, paratypes. <bold>A</bold> <italic><tp:taxon-name><tp:taxon-name-part taxon-name-part-type="genus" reg="Aculithus">A.</tp:taxon-name-part><tp:taxon-name-part taxon-name-part-type="species" reg="languan">languan</tp:taxon-name-part></tp:taxon-name></italic> <bold>sp.nov.</bold>, epigyne, ventral view; <bold>B</bold> <italic><tp:taxon-name><tp:taxon-name-part taxon-name-part-type="genus" reg="Aculithus">A.</tp:taxon-name-part><tp:taxon-name-part taxon-name-part-type="species" reg="ruijin">ruijin</tp:taxon-name-part></tp:taxon-name></italic> <bold>sp. nov.</bold>, left palp, ventral view; <bold>C</bold> Same, detail of Em and rTA, ventral view; <bold>D</bold> Same, retrolateral view; <bold>E</bold> Same, detail of Em, retrolateral view; <bold>F</bold> Same, dorsal view; <bold>G</bold> Same, detail of DTA, dorsal view; <bold>H</bold> Same, epigyne, ventral view. Abbreviations: CO − copulatory opening, DTA - dorsal tibial apophysis, Em - embolus, MS − median septum, rTA −retrolateral tegular apophysis, RTA − retrolateral tibial apophysis.</p></caption><graphic xmlns:xlink="http://www.w3.org/1999/xlink" xlink:href="bdj-13-e153747-g005.jpg" position="float" id="oo_1299074.jpg" orientation="portrait" xlink:type="simple"><uri content-type="original_file" xlink:type="simple">https://binary.pensoft.net/fig/1299074</uri></graphic></fig><fig id="F12689962" position="float" orientation="portrait"><object-id xmlns:xlink="http://www.w3.org/1999/xlink" content-type="arpha" xlink:type="simple">8929AAC0-700C-52EE-9C84-B69F63AD122A</object-id><object-id xmlns:xlink="http://www.w3.org/1999/xlink" content-type="doi" xlink:type="simple">10.3897/BDJ.13.e153747.figure7</object-id><label>Figure 7.</label><caption><p>Records of <italic><tp:taxon-name><tp:taxon-name-part taxon-name-part-type="genus" reg="Aculithus">Aculithus</tp:taxon-name-part><tp:taxon-name-part taxon-name-part-type="species" reg="languan">languan</tp:taxon-name-part></tp:taxon-name></italic> <bold>sp. nov.</bold> (green circle) and <italic><tp:taxon-name><tp:taxon-name-part taxon-name-part-type="genus" reg="Aculithus">A.</tp:taxon-name-part><tp:taxon-name-part taxon-name-part-type="species" reg="ruijin">ruijin</tp:taxon-name-part></tp:taxon-name></italic> <bold>sp. nov.</bold> (red triangle) from Jiangxi Province, China.</p></caption><graphic xmlns:xlink="http://www.w3.org/1999/xlink" xlink:href="bdj-13-e153747-g007.jpg" position="float" id="oo_1285015.jpg" orientation="portrait" xlink:type="simple"><uri content-type="original_file" xlink:type="simple">https://binary.pensoft.net/fig/1285015</uri></graphic></fig></tp:treatment-sec><ref-list><ref id="B12690476"><element-citation xmlns:xlink="http://www.w3.org/1999/xlink" publication-type="article" xlink:type="simple"><person-group person-group-type="author"><name name-style="western"><surname>Fu</surname><given-names>L.</given-names></name><name name-style="western"><surname>Chen</surname><given-names>H</given-names></name><name name-style="western"><surname>Zhang</surname><given-names>F</given-names></name></person-group><year>2016</year><article-title>New <italic><tp:taxon-name><tp:taxon-name-part taxon-name-part-type="genus" reg="Phrurolithus">Phrurolithus</tp:taxon-name-part></tp:taxon-name></italic> species from China (<tp:taxon-name><tp:taxon-name-part taxon-name-part-type="order">Araneae</tp:taxon-name-part></tp:taxon-name>, <tp:taxon-name><tp:taxon-name-part taxon-name-part-type="family">Phrurolithidae</tp:taxon-name-part></tp:taxon-name>)</article-title><source>Ecologica Montenegrina</source><volume>7</volume><fpage>270</fpage><lpage>290</lpage><pub-id pub-id-type="doi">10.37828/em.2016.7.5</pub-id></element-citation></ref></ref-list></tp:taxon-treatment>
