# Supplementary material for: Two new species and a new combination in Aculithus Liu & Li, 2022 (Araneae: Phrurolithidae) from South China
Source: Biodivers Data J. 2025 Apr 8;13:e153747. doi: 10.3897/BDJ.13.e153747 (PMC12000812; doi:10.3897/BDJ.13.e153747)
Supplement: XML Treatment for Aculithus ruijin [file BDJ.13.e153747-treatment2.xml]

<!DOCTYPE tp:taxon-treatment
  PUBLIC "-//TaxonX//DTD Taxonomic Treatment Publishing DTD v0 20100105//EN" "tax-treatment-NSO.dtd">
<tp:taxon-treatment xmlns:tp="http://www.plazi.org/taxpub"><tp:treatment-meta><mixed-citation publication-type="journal"><person-group><name><surname>Jiang</surname><given-names>Zimin</given-names></name><name><surname>Wang</surname><given-names>Zhongjing</given-names></name><name><surname>Lyu</surname><given-names>Xiaoting</given-names></name><name><surname>Yang</surname><given-names>Jun</given-names></name><name><surname>Liu</surname><given-names>Keke</given-names></name></person-group><article-title>Two new species and a new combination in <italic><tp:taxon-name><tp:taxon-name-part taxon-name-part-type="genus" reg="Aculithus">Aculithus</tp:taxon-name-part></tp:taxon-name></italic> Liu &amp; Li, 2022 (<tp:taxon-name><tp:taxon-name-part taxon-name-part-type="order">Araneae</tp:taxon-name-part></tp:taxon-name>: <tp:taxon-name><tp:taxon-name-part taxon-name-part-type="family">Phrurolithidae</tp:taxon-name-part></tp:taxon-name>) from South China</article-title><source>Biodivers Data J</source><day>08</day><month>04</month><year>2025</year><volume>13</volume><pub-id pub-id-type="doi">10.3897/BDJ.13.e153747</pub-id></mixed-citation></tp:treatment-meta><tp:nomenclature><tp:taxon-name>
            <object-id xmlns:xlink="http://www.w3.org/1999/xlink" content-type="arpha" xlink:type="simple">D31361FB-56B3-51B4-8576-ADD395F61D18</object-id>
            <tp:taxon-name-part taxon-name-part-type="genus">Aculithus</tp:taxon-name-part>
            <tp:taxon-name-part taxon-name-part-type="species">ruijin</tp:taxon-name-part>
            <object-id xmlns:xlink="http://www.w3.org/1999/xlink" content-type="zoobank" xlink:type="simple" object-id-type="ZooBank">1E0F6A4A-CF55-456A-B469-343D1E8F51E9</object-id>
          </tp:taxon-name><tp:taxon-authority>Jiang &amp; Liu</tp:taxon-authority><tp:taxon-status xmlns:xlink="http://www.w3.org/1999/xlink" xlink:type="simple">sp. nov.</tp:taxon-status></tp:nomenclature><tp:treatment-sec sec-type="materials"><title>Materials</title><list list-type="alpha-lower" list-content="occurrences"><list-item><p><bold>Type status:</bold> <named-content xmlns:xlink="http://www.w3.org/1999/xlink" content-type="dwc:typeStatus" xlink:type="simple">Holotype</named-content>. <bold>Occurrence:</bold> catalogNumber: <named-content xmlns:xlink="http://www.w3.org/1999/xlink" content-type="dwc:catalogNumber" xlink:type="simple">Phu-173</named-content>; recordedBy: <named-content xmlns:xlink="http://www.w3.org/1999/xlink" content-type="dwc:recordedBy" xlink:type="simple">Liu Ke-Ke</named-content>; individualCount: <named-content xmlns:xlink="http://www.w3.org/1999/xlink" content-type="dwc:individualCount" xlink:type="simple">1</named-content>; sex: <named-content xmlns:xlink="http://www.w3.org/1999/xlink" content-type="dwc:sex" xlink:type="simple">male</named-content>; lifeStage: <named-content xmlns:xlink="http://www.w3.org/1999/xlink" content-type="dwc:lifeStage" xlink:type="simple">adult</named-content>; occurrenceID: <named-content xmlns:xlink="http://www.w3.org/1999/xlink" content-type="dwc:occurrenceID" xlink:type="simple">6F4B419E-A9D5-56AD-9D6F-859D589D7CD2</named-content>; <bold>Taxon:</bold> scientificName: <named-content xmlns:xlink="http://www.w3.org/1999/xlink" content-type="dwc:scientificName" xlink:type="simple"><italic><tp:taxon-name><tp:taxon-name-part taxon-name-part-type="genus" reg="Aculithus">Aculithus</tp:taxon-name-part><tp:taxon-name-part taxon-name-part-type="species" reg="ruijin">ruijin</tp:taxon-name-part></tp:taxon-name></italic> <bold>sp. nov.</bold></named-content>; <bold>Location:</bold> country: <named-content xmlns:xlink="http://www.w3.org/1999/xlink" content-type="dwc:country" xlink:type="simple">China</named-content>; stateProvince: <named-content xmlns:xlink="http://www.w3.org/1999/xlink" content-type="dwc:stateProvince" xlink:type="simple">Jiangxi</named-content>; locality: <named-content xmlns:xlink="http://www.w3.org/1999/xlink" content-type="dwc:locality" xlink:type="simple">Ganzhou City, Ruijin County Level City, Jiubao Town, Tongbo Mountain</named-content>; verbatimElevation: <named-content xmlns:xlink="http://www.w3.org/1999/xlink" content-type="dwc:verbatimElevation" xlink:type="simple">834 m</named-content>; verbatimCoordinates: <named-content xmlns:xlink="http://www.w3.org/1999/xlink" content-type="dwc:verbatimCoordinates" xlink:type="simple">26°01'26.79"N，115°50'19.91"E</named-content>; georeferenceProtocol: <named-content xmlns:xlink="http://www.w3.org/1999/xlink" content-type="dwc:georeferenceProtocol" xlink:type="simple">GPS</named-content>; <bold>Event:</bold> samplingProtocol: <named-content xmlns:xlink="http://www.w3.org/1999/xlink" content-type="dwc:samplingProtocol" xlink:type="simple">sieving</named-content>; eventDate: <named-content xmlns:xlink="http://www.w3.org/1999/xlink" content-type="dwc:eventDate" xlink:type="simple">2/8/2025</named-content></p></list-item><list-item><p><bold>Type status:</bold> <named-content xmlns:xlink="http://www.w3.org/1999/xlink" content-type="dwc:typeStatus" xlink:type="simple">Paratype</named-content>. <bold>Occurrence:</bold> catalogNumber: <named-content xmlns:xlink="http://www.w3.org/1999/xlink" content-type="dwc:catalogNumber" xlink:type="simple">Phu-173</named-content>; recordedBy: <named-content xmlns:xlink="http://www.w3.org/1999/xlink" content-type="dwc:recordedBy" xlink:type="simple">Liu Ke-Ke</named-content>; individualCount: <named-content xmlns:xlink="http://www.w3.org/1999/xlink" content-type="dwc:individualCount" xlink:type="simple">2</named-content>; sex: <named-content xmlns:xlink="http://www.w3.org/1999/xlink" content-type="dwc:sex" xlink:type="simple">male</named-content>; lifeStage: <named-content xmlns:xlink="http://www.w3.org/1999/xlink" content-type="dwc:lifeStage" xlink:type="simple">adult</named-content>; occurrenceID: <named-content xmlns:xlink="http://www.w3.org/1999/xlink" content-type="dwc:occurrenceID" xlink:type="simple">606461E8-84CB-5679-AF73-DC26779B76B4</named-content>; <bold>Taxon:</bold> scientificName: <named-content xmlns:xlink="http://www.w3.org/1999/xlink" content-type="dwc:scientificName" xlink:type="simple"><italic><tp:taxon-name><tp:taxon-name-part taxon-name-part-type="genus" reg="Aculithus">Aculithus</tp:taxon-name-part><tp:taxon-name-part taxon-name-part-type="species" reg="ruijin">ruijin</tp:taxon-name-part></tp:taxon-name></italic> <bold>sp. nov.</bold></named-content>; <bold>Location:</bold> country: <named-content xmlns:xlink="http://www.w3.org/1999/xlink" content-type="dwc:country" xlink:type="simple">China</named-content>; stateProvince: <named-content xmlns:xlink="http://www.w3.org/1999/xlink" content-type="dwc:stateProvince" xlink:type="simple">Jiangxi</named-content>; locality: <named-content xmlns:xlink="http://www.w3.org/1999/xlink" content-type="dwc:locality" xlink:type="simple">Ganzhou City, Ruijin County Level City, Jiubao Town, Tongbo Mountain</named-content>; verbatimElevation: <named-content xmlns:xlink="http://www.w3.org/1999/xlink" content-type="dwc:verbatimElevation" xlink:type="simple">834 m</named-content>; verbatimCoordinates: <named-content xmlns:xlink="http://www.w3.org/1999/xlink" content-type="dwc:verbatimCoordinates" xlink:type="simple">26°01'26.79"N，115°50'19.91"E</named-content>; georeferenceProtocol: <named-content xmlns:xlink="http://www.w3.org/1999/xlink" content-type="dwc:georeferenceProtocol" xlink:type="simple">GPS</named-content>; <bold>Event:</bold> samplingProtocol: <named-content xmlns:xlink="http://www.w3.org/1999/xlink" content-type="dwc:samplingProtocol" xlink:type="simple">sieving</named-content>; eventDate: <named-content xmlns:xlink="http://www.w3.org/1999/xlink" content-type="dwc:eventDate" xlink:type="simple">2/8/2025</named-content></p></list-item><list-item><p><bold>Type status:</bold> <named-content xmlns:xlink="http://www.w3.org/1999/xlink" content-type="dwc:typeStatus" xlink:type="simple">Paratype</named-content>. <bold>Occurrence:</bold> catalogNumber: <named-content xmlns:xlink="http://www.w3.org/1999/xlink" content-type="dwc:catalogNumber" xlink:type="simple">Phu-173</named-content>; recordedBy: <named-content xmlns:xlink="http://www.w3.org/1999/xlink" content-type="dwc:recordedBy" xlink:type="simple">Liu Ke-Ke</named-content>; individualCount: <named-content xmlns:xlink="http://www.w3.org/1999/xlink" content-type="dwc:individualCount" xlink:type="simple">6</named-content>; sex: <named-content xmlns:xlink="http://www.w3.org/1999/xlink" content-type="dwc:sex" xlink:type="simple">female</named-content>; lifeStage: <named-content xmlns:xlink="http://www.w3.org/1999/xlink" content-type="dwc:lifeStage" xlink:type="simple">adult</named-content>; occurrenceID: <named-content xmlns:xlink="http://www.w3.org/1999/xlink" content-type="dwc:occurrenceID" xlink:type="simple">7EB22543-B24B-57E8-9D58-16FA7479006E</named-content>; <bold>Taxon:</bold> scientificName: <named-content xmlns:xlink="http://www.w3.org/1999/xlink" content-type="dwc:scientificName" xlink:type="simple"><italic><tp:taxon-name><tp:taxon-name-part taxon-name-part-type="genus" reg="Aculithus">Aculithus</tp:taxon-name-part><tp:taxon-name-part taxon-name-part-type="species" reg="ruijin">ruijin</tp:taxon-name-part></tp:taxon-name></italic> <bold>sp. nov.</bold></named-content>; <bold>Location:</bold> country: <named-content xmlns:xlink="http://www.w3.org/1999/xlink" content-type="dwc:country" xlink:type="simple">China</named-content>; stateProvince: <named-content xmlns:xlink="http://www.w3.org/1999/xlink" content-type="dwc:stateProvince" xlink:type="simple">Jiangxi</named-content>; locality: <named-content xmlns:xlink="http://www.w3.org/1999/xlink" content-type="dwc:locality" xlink:type="simple">Ganzhou City, Ruijin County Level City, Jiubao Town, Tongbo Mountain</named-content>; verbatimElevation: <named-content xmlns:xlink="http://www.w3.org/1999/xlink" content-type="dwc:verbatimElevation" xlink:type="simple">834 m</named-content>; verbatimCoordinates: <named-content xmlns:xlink="http://www.w3.org/1999/xlink" content-type="dwc:verbatimCoordinates" xlink:type="simple">26°01'26.79"N，115°50'19.91"E</named-content>; georeferenceProtocol: <named-content xmlns:xlink="http://www.w3.org/1999/xlink" content-type="dwc:georeferenceProtocol" xlink:type="simple">GPS</named-content>; <bold>Event:</bold> samplingProtocol: <named-content xmlns:xlink="http://www.w3.org/1999/xlink" content-type="dwc:samplingProtocol" xlink:type="simple">sieving</named-content>; eventDate: <named-content xmlns:xlink="http://www.w3.org/1999/xlink" content-type="dwc:eventDate" xlink:type="simple">2/8/2025</named-content></p></list-item><list-item><p><bold>Type status:</bold> <named-content xmlns:xlink="http://www.w3.org/1999/xlink" content-type="dwc:typeStatus" xlink:type="simple">Paratype</named-content>. <bold>Occurrence:</bold> catalogNumber: <named-content xmlns:xlink="http://www.w3.org/1999/xlink" content-type="dwc:catalogNumber" xlink:type="simple">Phu-173</named-content>; recordedBy: <named-content xmlns:xlink="http://www.w3.org/1999/xlink" content-type="dwc:recordedBy" xlink:type="simple">Liu Ke-Ke</named-content>; individualCount: <named-content xmlns:xlink="http://www.w3.org/1999/xlink" content-type="dwc:individualCount" xlink:type="simple">1</named-content>; sex: <named-content xmlns:xlink="http://www.w3.org/1999/xlink" content-type="dwc:sex" xlink:type="simple">male</named-content>; lifeStage: <named-content xmlns:xlink="http://www.w3.org/1999/xlink" content-type="dwc:lifeStage" xlink:type="simple">adult</named-content>; occurrenceID: <named-content xmlns:xlink="http://www.w3.org/1999/xlink" content-type="dwc:occurrenceID" xlink:type="simple">CB64FA93-B0C3-5EC0-9234-D23C35EA2B33</named-content>; <bold>Taxon:</bold> scientificName: <named-content xmlns:xlink="http://www.w3.org/1999/xlink" content-type="dwc:scientificName" xlink:type="simple"><italic><tp:taxon-name><tp:taxon-name-part taxon-name-part-type="genus" reg="Aculithus">Aculithus</tp:taxon-name-part><tp:taxon-name-part taxon-name-part-type="species" reg="ruijin">ruijin</tp:taxon-name-part></tp:taxon-name></italic> <bold>sp. nov.</bold></named-content>; <bold>Location:</bold> country: <named-content xmlns:xlink="http://www.w3.org/1999/xlink" content-type="dwc:country" xlink:type="simple">China</named-content>; stateProvince: <named-content xmlns:xlink="http://www.w3.org/1999/xlink" content-type="dwc:stateProvince" xlink:type="simple">Jiangxi</named-content>; locality: <named-content xmlns:xlink="http://www.w3.org/1999/xlink" content-type="dwc:locality" xlink:type="simple">Ganzhou City, Ruijin County Level City, Jiubao Town, Tongbo Mountain</named-content>; verbatimElevation: <named-content xmlns:xlink="http://www.w3.org/1999/xlink" content-type="dwc:verbatimElevation" xlink:type="simple">834 m</named-content>; verbatimCoordinates: <named-content xmlns:xlink="http://www.w3.org/1999/xlink" content-type="dwc:verbatimCoordinates" xlink:type="simple">26°01'26.79"N，115°50'19.91"E</named-content>; georeferenceProtocol: <named-content xmlns:xlink="http://www.w3.org/1999/xlink" content-type="dwc:georeferenceProtocol" xlink:type="simple">GPS</named-content>; <bold>Event:</bold> samplingProtocol: <named-content xmlns:xlink="http://www.w3.org/1999/xlink" content-type="dwc:samplingProtocol" xlink:type="simple">sieving</named-content>; eventDate: <named-content xmlns:xlink="http://www.w3.org/1999/xlink" content-type="dwc:eventDate" xlink:type="simple">2/28/2025</named-content></p></list-item><list-item><p><bold>Type status:</bold> <named-content xmlns:xlink="http://www.w3.org/1999/xlink" content-type="dwc:typeStatus" xlink:type="simple">Paratype</named-content>. <bold>Occurrence:</bold> catalogNumber: <named-content xmlns:xlink="http://www.w3.org/1999/xlink" content-type="dwc:catalogNumber" xlink:type="simple">Phu-173</named-content>; recordedBy: <named-content xmlns:xlink="http://www.w3.org/1999/xlink" content-type="dwc:recordedBy" xlink:type="simple">Liu Ke-Ke</named-content>; individualCount: <named-content xmlns:xlink="http://www.w3.org/1999/xlink" content-type="dwc:individualCount" xlink:type="simple">9</named-content>; sex: <named-content xmlns:xlink="http://www.w3.org/1999/xlink" content-type="dwc:sex" xlink:type="simple">female</named-content>; lifeStage: <named-content xmlns:xlink="http://www.w3.org/1999/xlink" content-type="dwc:lifeStage" xlink:type="simple">adult</named-content>; occurrenceID: <named-content xmlns:xlink="http://www.w3.org/1999/xlink" content-type="dwc:occurrenceID" xlink:type="simple">9F4D428B-28F2-535B-9D0B-30D2CC552BE1</named-content>; <bold>Taxon:</bold> scientificName: <named-content xmlns:xlink="http://www.w3.org/1999/xlink" content-type="dwc:scientificName" xlink:type="simple"><italic><tp:taxon-name><tp:taxon-name-part taxon-name-part-type="genus" reg="Aculithus">Aculithus</tp:taxon-name-part><tp:taxon-name-part taxon-name-part-type="species" reg="ruijin">ruijin</tp:taxon-name-part></tp:taxon-name></italic> <bold>sp. nov.</bold></named-content>; <bold>Location:</bold> country: <named-content xmlns:xlink="http://www.w3.org/1999/xlink" content-type="dwc:country" xlink:type="simple">China</named-content>; stateProvince: <named-content xmlns:xlink="http://www.w3.org/1999/xlink" content-type="dwc:stateProvince" xlink:type="simple">Jiangxi</named-content>; locality: <named-content xmlns:xlink="http://www.w3.org/1999/xlink" content-type="dwc:locality" xlink:type="simple">Ganzhou City, Ruijin County Level City, Jiubao Town, Tongbo Mountain</named-content>; verbatimElevation: <named-content xmlns:xlink="http://www.w3.org/1999/xlink" content-type="dwc:verbatimElevation" xlink:type="simple">834 m</named-content>; verbatimCoordinates: <named-content xmlns:xlink="http://www.w3.org/1999/xlink" content-type="dwc:verbatimCoordinates" xlink:type="simple">26°01'26.79"N，115°50'19.91"E</named-content>; georeferenceProtocol: <named-content xmlns:xlink="http://www.w3.org/1999/xlink" content-type="dwc:georeferenceProtocol" xlink:type="simple">GPS</named-content>; <bold>Event:</bold> samplingProtocol: <named-content xmlns:xlink="http://www.w3.org/1999/xlink" content-type="dwc:samplingProtocol" xlink:type="simple">sieving</named-content>; eventDate: <named-content xmlns:xlink="http://www.w3.org/1999/xlink" content-type="dwc:eventDate" xlink:type="simple">2/28/2025</named-content></p></list-item><list-item><p><bold>Type status:</bold> <named-content xmlns:xlink="http://www.w3.org/1999/xlink" content-type="dwc:typeStatus" xlink:type="simple">Paratype</named-content>. <bold>Occurrence:</bold> catalogNumber: <named-content xmlns:xlink="http://www.w3.org/1999/xlink" content-type="dwc:catalogNumber" xlink:type="simple">Phu-173</named-content>; recordedBy: <named-content xmlns:xlink="http://www.w3.org/1999/xlink" content-type="dwc:recordedBy" xlink:type="simple">Liu Ke-Ke</named-content>; individualCount: <named-content xmlns:xlink="http://www.w3.org/1999/xlink" content-type="dwc:individualCount" xlink:type="simple">6</named-content>; sex: <named-content xmlns:xlink="http://www.w3.org/1999/xlink" content-type="dwc:sex" xlink:type="simple">male</named-content>; lifeStage: <named-content xmlns:xlink="http://www.w3.org/1999/xlink" content-type="dwc:lifeStage" xlink:type="simple">adult</named-content>; occurrenceID: <named-content xmlns:xlink="http://www.w3.org/1999/xlink" content-type="dwc:occurrenceID" xlink:type="simple">225A01E8-9B62-56A1-A1E7-D24BC5830AF1</named-content>; <bold>Taxon:</bold> scientificName: <named-content xmlns:xlink="http://www.w3.org/1999/xlink" content-type="dwc:scientificName" xlink:type="simple"><italic><tp:taxon-name><tp:taxon-name-part taxon-name-part-type="genus" reg="Aculithus">Aculithus</tp:taxon-name-part><tp:taxon-name-part taxon-name-part-type="species" reg="ruijin">ruijin</tp:taxon-name-part></tp:taxon-name></italic> <bold>sp. nov.</bold></named-content>; <bold>Location:</bold> country: <named-content xmlns:xlink="http://www.w3.org/1999/xlink" content-type="dwc:country" xlink:type="simple">China</named-content>; stateProvince: <named-content xmlns:xlink="http://www.w3.org/1999/xlink" content-type="dwc:stateProvince" xlink:type="simple">Jiangxi</named-content>; locality: <named-content xmlns:xlink="http://www.w3.org/1999/xlink" content-type="dwc:locality" xlink:type="simple">Ganzhou City, Ruijin County Level City, Jiubao Town, Tongbo Mountain</named-content>; verbatimElevation: <named-content xmlns:xlink="http://www.w3.org/1999/xlink" content-type="dwc:verbatimElevation" xlink:type="simple">833 m</named-content>; verbatimCoordinates: <named-content xmlns:xlink="http://www.w3.org/1999/xlink" content-type="dwc:verbatimCoordinates" xlink:type="simple">26°01'25.50"N，115°50'12.84"E</named-content>; georeferenceProtocol: <named-content xmlns:xlink="http://www.w3.org/1999/xlink" content-type="dwc:georeferenceProtocol" xlink:type="simple">GPS</named-content>; <bold>Event:</bold> samplingProtocol: <named-content xmlns:xlink="http://www.w3.org/1999/xlink" content-type="dwc:samplingProtocol" xlink:type="simple">sieving</named-content>; eventDate: <named-content xmlns:xlink="http://www.w3.org/1999/xlink" content-type="dwc:eventDate" xlink:type="simple">2/28/2025</named-content></p></list-item><list-item><p><bold>Type status:</bold> <named-content xmlns:xlink="http://www.w3.org/1999/xlink" content-type="dwc:typeStatus" xlink:type="simple">Paratype</named-content>. <bold>Occurrence:</bold> catalogNumber: <named-content xmlns:xlink="http://www.w3.org/1999/xlink" content-type="dwc:catalogNumber" xlink:type="simple">Phu-173</named-content>; recordedBy: <named-content xmlns:xlink="http://www.w3.org/1999/xlink" content-type="dwc:recordedBy" xlink:type="simple">Liu Ke-Ke</named-content>; individualCount: <named-content xmlns:xlink="http://www.w3.org/1999/xlink" content-type="dwc:individualCount" xlink:type="simple">7</named-content>; sex: <named-content xmlns:xlink="http://www.w3.org/1999/xlink" content-type="dwc:sex" xlink:type="simple">female</named-content>; lifeStage: <named-content xmlns:xlink="http://www.w3.org/1999/xlink" content-type="dwc:lifeStage" xlink:type="simple">adult</named-content>; occurrenceID: <named-content xmlns:xlink="http://www.w3.org/1999/xlink" content-type="dwc:occurrenceID" xlink:type="simple">E685797D-E166-50E5-BE6A-752E4069B3AA</named-content>; <bold>Taxon:</bold> scientificName: <named-content xmlns:xlink="http://www.w3.org/1999/xlink" content-type="dwc:scientificName" xlink:type="simple"><italic><tp:taxon-name><tp:taxon-name-part taxon-name-part-type="genus" reg="Aculithus">Aculithus</tp:taxon-name-part><tp:taxon-name-part taxon-name-part-type="species" reg="ruijin">ruijin</tp:taxon-name-part></tp:taxon-name></italic> <bold>sp. nov.</bold></named-content>; <bold>Location:</bold> country: <named-content xmlns:xlink="http://www.w3.org/1999/xlink" content-type="dwc:country" xlink:type="simple">China</named-content>; stateProvince: <named-content xmlns:xlink="http://www.w3.org/1999/xlink" content-type="dwc:stateProvince" xlink:type="simple">Jiangxi</named-content>; locality: <named-content xmlns:xlink="http://www.w3.org/1999/xlink" content-type="dwc:locality" xlink:type="simple">Ganzhou City, Ruijin County Level City, Jiubao Town, Tongbo Mountain</named-content>; verbatimElevation: <named-content xmlns:xlink="http://www.w3.org/1999/xlink" content-type="dwc:verbatimElevation" xlink:type="simple">833 m</named-content>; verbatimCoordinates: <named-content xmlns:xlink="http://www.w3.org/1999/xlink" content-type="dwc:verbatimCoordinates" xlink:type="simple">26°01'25.50"N，115°50'12.84"E</named-content>; georeferenceProtocol: <named-content xmlns:xlink="http://www.w3.org/1999/xlink" content-type="dwc:georeferenceProtocol" xlink:type="simple">GPS</named-content>; <bold>Event:</bold> samplingProtocol: <named-content xmlns:xlink="http://www.w3.org/1999/xlink" content-type="dwc:samplingProtocol" xlink:type="simple">sieving</named-content>; eventDate: <named-content xmlns:xlink="http://www.w3.org/1999/xlink" content-type="dwc:eventDate" xlink:type="simple">2/28/2025</named-content></p></list-item></list></tp:treatment-sec><tp:treatment-sec sec-type="Description"><title>Description</title><p><bold>Male</bold> (Holotype). Habitus as in Fig. <xref ref-type="fig" rid="F12689954">3</xref>A and B and Fig. <xref ref-type="fig" rid="F12689960">6</xref>E. Total length 2.28, carapace 1.17 long, 0.99 wide.</p><p>Eye sizes and interdistances Fig. <xref ref-type="fig" rid="F12689954">3</xref>A: AME 0.04, ALE 0.06, PME 0.06, PLE 0.07; AME−AME 0.03, AME−ALE 0.02, PME−PME 0.07, PME−PLE 0.05, AME−PME 0.07, AME−PLE 0.11, ALE−ALE 0.13, PLE−PLE 0.27, ALE−PLE 0.06. MOA 0.17 long, frontal width 0.1, posterior width 0.18. Chelicerae (Fig. <xref ref-type="fig" rid="F12689954">3</xref>C) with three promarginal (proximal largest, distal smallest and separate) and two retromarginal teeth (distal larger, compact). Sternum (Fig. <xref ref-type="fig" rid="F12689954">3</xref>B) slightly longer than wide, posteriorly triangular, relatively blunt. Leg measurements: I 3.68 (1.06, 0.32, 1.15, 0.72, 0.43); II 3.38 (0.87, 0.43, 0.83, 0.85, 0.4); III 2.9 (0.77, 0.35, 0.62, 0.77, 0.39); IV 4.31 (1.14, 0.4, 0.93, 1.2, 0.64). Left leg spination (Fig. <xref ref-type="fig" rid="F12689954">3</xref>A and B): femora I d11, p111, II d1, IV d1; tibiae I v222222, II v222222; metatarsi I v2222, II v2221. Pedicel 0.08 long. Abdomen (Fig. <xref ref-type="fig" rid="F12689954">3</xref>A and B) 1.03 long, 0.79 wide, dorsal scutum covering more than 1/2 length of abdomen.</p><p>Colouration (Fig. <xref ref-type="fig" rid="F12689954">3</xref>A and B). Carapace yellow, with irregular radial pale brown mottled markings around submargin and arc-shaped pale brown stripes along the margin. Chelicerae, endites and labium yellow. Sternum yellow, with yellow brown lateral margins. Legs yellow, with darker tibiae and metatarsi, distally bearing faint brown annulations. Abdomen yellowish-white, with a pair of large arc-shaped markings on both sides of the medial dorsal scutum, five dark brown wavy transverse stripes posteriorly and brown markings on the anterior half of the scutum; venter with a pair of slanting spots posterolaterally.</p><p>Palp (Fig. <xref ref-type="fig" rid="F12689958">4</xref>A−D and Fig. <xref ref-type="fig" rid="F12802927">5</xref>B−G). Femoral apophysis (FA) strong, not sclerotised, width less than half of its length. Retrolateral tibial apophysis (RTA) large, finger-shaped, longer than tibia, strongly sclerotised, apex pointed, bent ventrally. Dorsal tibial apophysis (DTA) shorter than retrolateral tibial apophysis, curved prolaterally, sclerotised and tapered at the subapex. Sperm duct (SD) nearly C-shaped, extending from below the retrolateral tegular apophysis (rTA) and gradually narrowing. Retrolateral tegular apophysis relatively broad, membranous, protruding and blunt retrolaterally. Embolus (Em) relatively long, spine-like.</p><p><bold>Female</bold> (Paratype). Habitus as in Fig. <xref ref-type="fig" rid="F12689954">3</xref>D and E and Fig. <xref ref-type="fig" rid="F12689960">6</xref>F. Total length 2.7, carapace 1.29 long, 1.12 wide. Eye sizes and interdistances: AME 0.05, ALE 0.07, PME 0.07, PLE 0.09, AME-AME 0.02, AME-ALE 0.03, PME-PME 0.06, PME-PLE 0.04, AME-PME 0.06, AME-PLE 0.14, ALE-ALE 0.14, PLE-PLE 0.28, ALE-PLE 0.06. MOA 0.17 long, frontal width 0.11, posterior width 0.21. Leg measurements: I 4.46 (1.16, 0.5, 1.28, 1.09, 0.43); II 3.77 (0.98, 0.47, 0.95, 0.9, 0.47); III 3.44 (0.85, 0.42, 0.7, 0.89, 0.58); IV 4.7 (1.26, 0.43, 1.03, 1.34, 0.64). Left leg spination (Fig. <xref ref-type="fig" rid="F12689954">3</xref>D, E): femora I d11 p111, II d1, III d1, IV d1; tibiae I v22222221, II v2222221, metatarsi I v2222, II v2221. Pedicel 0.06 long. Abdomen (Fig. <xref ref-type="fig" rid="F12689954">3</xref>D and E) 1.35 long, 0.85 wide.</p><p>Colouration (Fig. <xref ref-type="fig" rid="F12689954">3</xref>D and E). Darker than male, with legs I-IV bearing black annulations distally on femora, patellae and tibiae, while metatarsi I-II with blackish-brown mottled markings distally.</p><p>Epigyne (Fig. <xref ref-type="fig" rid="F12689958">4</xref>E and F and Fig. <xref ref-type="fig" rid="F12802927">5</xref>H). Epigynal plate mushroom-shaped, antero-medially with pair of small, oval copulatory openings (CO), medially with indistinct median septum (MS). Copulatory ducts (CD), connecting tubes (CT) and spermathecae (Spe) distinctly visible through integument in intact epigyne. Copulatory ducts shorter than half length of connecting tubes, located between copulatory openings and glandular appendages, both sides with pair of large, bean-shaped, transparent bursae (Bu), covering more than half of the epigyne. Glandular appendages (GA) longer than half the width of connecting tubes, near base of bursae, located on anterior of connecting tubes. Connecting tubes approximately half length of the bursae, with the anterior part nearly parallel and the posterior part S-shaped. Spermathecae oval, directed laterally. Fertilisation ducts (FD) as long as spermathecae, directed anteriorly and located near the posterior end of the vulva.</p></tp:treatment-sec><tp:treatment-sec sec-type="Diagnosis"><title>Diagnosis</title><p>The males of the new species are similar to <italic><tp:taxon-name><tp:taxon-name-part taxon-name-part-type="genus" reg="Aculithus">A.</tp:taxon-name-part><tp:taxon-name-part taxon-name-part-type="species" reg="subfabiformis">subfabiformis</tp:taxon-name-part></tp:taxon-name></italic> (Liu, 2020) in having a spine-like embolus, a C-shaped sperm duct and a broad retrolateral tegular apophysis (see <xref ref-type="bibr" rid="B12690264">Liu et al. (2020)</xref>: 14, fig. 9), but can be separated from it by the retrolateral tegular apophysis with a broad retrolateral part (vs. thin), the dorsal tibial apophysis sharp narrowing medially (vs. gradually tapered) and the slender embolus (vs. short embolus) (cf. Fig. <xref ref-type="fig" rid="F12689958">4</xref>B−C and Fig. <xref ref-type="fig" rid="F12802927">5</xref>B−F and <xref ref-type="bibr" rid="B12690264">Liu et al. (2020)</xref>: 14, fig. 9D). The female resembles <italic><tp:taxon-name><tp:taxon-name-part taxon-name-part-type="genus" reg="Aculithus">A.</tp:taxon-name-part><tp:taxon-name-part taxon-name-part-type="species" reg="subfabiformis">subfabiformis</tp:taxon-name-part></tp:taxon-name></italic> (Liu, 2020) in having the large bursae covering more than half of the epigyne and the slightly curved and medially separated connecting tubes (see <xref ref-type="bibr" rid="B12690264">Liu et al. (2020)</xref>: 16, fig. 11), but can be separated from it by the bursae separated posteriorly (vs. compact posteriorly) and the wide separated spermathecae (vs. closely touching) (cf. Fig. <xref ref-type="fig" rid="F12689958">4</xref>E and <xref ref-type="bibr" rid="B12690264">Liu et al. (2020)</xref>: 14, fig. 11D).</p></tp:treatment-sec><tp:treatment-sec sec-type="Etymology"><title>Etymology</title><p>The species name is derived from the name of the type locality; noun in apposition.</p></tp:treatment-sec><tp:treatment-sec sec-type="Distribution"><title>Distribution</title><p>Known only from the type locality in Jiangxi Province, China (Fig. <xref ref-type="fig" rid="F12689962">7</xref>).</p></tp:treatment-sec><tp:treatment-sec sec-type="Biology"><title>Biology</title><p>It was collected from leaf litter in areas of broad-leaved forests and bamboo broadleaf mixed forests in hilly areas (Fig. <xref ref-type="fig" rid="F12689960">6</xref>A−D).</p></tp:treatment-sec><tp:treatment-sec><!--Section generated to contain objects referenced in tp:taxon-treatment.--><fig id="F12689954" position="float" orientation="portrait"><object-id xmlns:xlink="http://www.w3.org/1999/xlink" content-type="arpha" xlink:type="simple">692AF791-6C14-5DB5-B351-EDA83AE3086C</object-id><object-id xmlns:xlink="http://www.w3.org/1999/xlink" content-type="doi" xlink:type="simple">10.3897/BDJ.13.e153747.figure3</object-id><label>Figure 3.</label><caption><p>Habitus and chelicerae of <italic><tp:taxon-name><tp:taxon-name-part taxon-name-part-type="genus" reg="Aculithus">Aculithus</tp:taxon-name-part><tp:taxon-name-part taxon-name-part-type="species" reg="ruijin">ruijin</tp:taxon-name-part></tp:taxon-name></italic> <bold>sp. nov.</bold>. <bold>A</bold> Male (holotype), dorsal view; <bold>B</bold> Same, ventral view; <bold>C</bold> Right chelicera of male, ventro-retrolateral view; <bold>D</bold> Female, dorsal view; <bold>E</bold> Same, ventral view; <bold>F</bold> Left chelicera of female, ventro-retrolateral view. Scale bars: 0.5 mm (A−D), 0.1 mm (C−F).</p></caption><graphic xmlns:xlink="http://www.w3.org/1999/xlink" xlink:href="bdj-13-e153747-g003.jpg" position="float" id="oo_1287849.jpg" orientation="portrait" xlink:type="simple"><uri content-type="original_file" xlink:type="simple">https://binary.pensoft.net/fig/1287849</uri></graphic></fig><fig id="F12689960" position="float" orientation="portrait"><object-id xmlns:xlink="http://www.w3.org/1999/xlink" content-type="arpha" xlink:type="simple">AD87E174-7257-53B7-9C12-3346440DBE89</object-id><object-id xmlns:xlink="http://www.w3.org/1999/xlink" content-type="doi" xlink:type="simple">10.3897/BDJ.13.e153747.figure6</object-id><label>Figure 6.</label><caption><p>Habitat and live specimens of <italic><tp:taxon-name><tp:taxon-name-part taxon-name-part-type="genus" reg="Aculithus">Aculithus</tp:taxon-name-part><tp:taxon-name-part taxon-name-part-type="species" reg="ruijin">ruijin</tp:taxon-name-part></tp:taxon-name></italic> <bold>sp. nov.</bold>. <bold>A</bold>−<bold>D</bold> Habitat, red arrows show the sampling location; <bold>E</bold> Male; <bold>F</bold> Female.</p></caption><graphic xmlns:xlink="http://www.w3.org/1999/xlink" xlink:href="bdj-13-e153747-g006.jpg" position="float" id="oo_1296672.jpg" orientation="portrait" xlink:type="simple"><uri content-type="original_file" xlink:type="simple">https://binary.pensoft.net/fig/1296672</uri></graphic></fig><fig id="F12689958" position="float" orientation="portrait"><object-id xmlns:xlink="http://www.w3.org/1999/xlink" content-type="arpha" xlink:type="simple">6326D910-FE41-5431-8B45-0B72B22A316D</object-id><object-id xmlns:xlink="http://www.w3.org/1999/xlink" content-type="doi" xlink:type="simple">10.3897/BDJ.13.e153747.figure4</object-id><label>Figure 4.</label><caption><p><italic><tp:taxon-name><tp:taxon-name-part taxon-name-part-type="genus" reg="Aculithus">Aculithus</tp:taxon-name-part><tp:taxon-name-part taxon-name-part-type="species" reg="ruijin">ruijin</tp:taxon-name-part></tp:taxon-name></italic> <bold>sp. nov.</bold>, male palp (holotype) and epigyne (paratype). <bold>A</bold> Left palp, prolateral view; <bold>B</bold> Same, ventral view; <bold>C</bold> Same, retrolateral view; <bold>D</bold> Same, dorsal view; <bold>E</bold> Epigyne, ventral view; <bold>F</bold> Vulva, dorsal view. Abbreviations: Bu − bursa, CD − copulatory duct, CO − copulatory opening, CT − connecting tube, DTA − dorsal tibial apophysis, Em − embolus, FA − femoral apophysis, FD − fertilisation ducts, GA − glandular appendage, MS − median septum, rTA − retrolateral tegular apophysis, RTA − retrolateral tibial apophysis, Spe − spermathecae. Scale bars: 0.1 mm (A−F).</p></caption><graphic xmlns:xlink="http://www.w3.org/1999/xlink" xlink:href="bdj-13-e153747-g004.jpg" position="float" id="oo_1285134.jpg" orientation="portrait" xlink:type="simple"><uri content-type="original_file" xlink:type="simple">https://binary.pensoft.net/fig/1285134</uri></graphic></fig><fig id="F12802927" position="float" orientation="portrait"><object-id xmlns:xlink="http://www.w3.org/1999/xlink" content-type="arpha" xlink:type="simple">3F2D2EBF-84AF-5FAC-A4E9-1C2BD16449BD</object-id><object-id xmlns:xlink="http://www.w3.org/1999/xlink" content-type="doi" xlink:type="simple">10.3897/BDJ.13.e153747.figure5</object-id><label>Figure 5.</label><caption><p><italic><tp:taxon-name><tp:taxon-name-part taxon-name-part-type="genus" reg="Aculithus">Aculithus</tp:taxon-name-part><tp:taxon-name-part taxon-name-part-type="species" reg="languan">languan</tp:taxon-name-part></tp:taxon-name></italic> <bold>sp.nov.</bold> and <italic><tp:taxon-name><tp:taxon-name-part taxon-name-part-type="genus" reg="Aculithus">A.</tp:taxon-name-part><tp:taxon-name-part taxon-name-part-type="species" reg="ruijin">ruijin</tp:taxon-name-part></tp:taxon-name></italic> <bold>sp. nov.</bold>, paratypes. <bold>A</bold> <italic><tp:taxon-name><tp:taxon-name-part taxon-name-part-type="genus" reg="Aculithus">A.</tp:taxon-name-part><tp:taxon-name-part taxon-name-part-type="species" reg="languan">languan</tp:taxon-name-part></tp:taxon-name></italic> <bold>sp.nov.</bold>, epigyne, ventral view; <bold>B</bold> <italic><tp:taxon-name><tp:taxon-name-part taxon-name-part-type="genus" reg="Aculithus">A.</tp:taxon-name-part><tp:taxon-name-part taxon-name-part-type="species" reg="ruijin">ruijin</tp:taxon-name-part></tp:taxon-name></italic> <bold>sp. nov.</bold>, left palp, ventral view; <bold>C</bold> Same, detail of Em and rTA, ventral view; <bold>D</bold> Same, retrolateral view; <bold>E</bold> Same, detail of Em, retrolateral view; <bold>F</bold> Same, dorsal view; <bold>G</bold> Same, detail of DTA, dorsal view; <bold>H</bold> Same, epigyne, ventral view. Abbreviations: CO − copulatory opening, DTA - dorsal tibial apophysis, Em - embolus, MS − median septum, rTA −retrolateral tegular apophysis, RTA − retrolateral tibial apophysis.</p></caption><graphic xmlns:xlink="http://www.w3.org/1999/xlink" xlink:href="bdj-13-e153747-g005.jpg" position="float" id="oo_1299074.jpg" orientation="portrait" xlink:type="simple"><uri content-type="original_file" xlink:type="simple">https://binary.pensoft.net/fig/1299074</uri></graphic></fig><fig id="F12689962" position="float" orientation="portrait"><object-id xmlns:xlink="http://www.w3.org/1999/xlink" content-type="arpha" xlink:type="simple">8929AAC0-700C-52EE-9C84-B69F63AD122A</object-id><object-id xmlns:xlink="http://www.w3.org/1999/xlink" content-type="doi" xlink:type="simple">10.3897/BDJ.13.e153747.figure7</object-id><label>Figure 7.</label><caption><p>Records of <italic><tp:taxon-name><tp:taxon-name-part taxon-name-part-type="genus" reg="Aculithus">Aculithus</tp:taxon-name-part><tp:taxon-name-part taxon-name-part-type="species" reg="languan">languan</tp:taxon-name-part></tp:taxon-name></italic> <bold>sp. nov.</bold> (green circle) and <italic><tp:taxon-name><tp:taxon-name-part taxon-name-part-type="genus" reg="Aculithus">A.</tp:taxon-name-part><tp:taxon-name-part taxon-name-part-type="species" reg="ruijin">ruijin</tp:taxon-name-part></tp:taxon-name></italic> <bold>sp. nov.</bold> (red triangle) from Jiangxi Province, China.</p></caption><graphic xmlns:xlink="http://www.w3.org/1999/xlink" xlink:href="bdj-13-e153747-g007.jpg" position="float" id="oo_1285015.jpg" orientation="portrait" xlink:type="simple"><uri content-type="original_file" xlink:type="simple">https://binary.pensoft.net/fig/1285015</uri></graphic></fig></tp:treatment-sec><ref-list><ref id="B12690264"><element-citation xmlns:xlink="http://www.w3.org/1999/xlink" publication-type="article" xlink:type="simple"><person-group person-group-type="author"><name name-style="western"><surname>Liu</surname><given-names>K</given-names></name><name name-style="western"><surname>Ying</surname><given-names>Y</given-names></name><name name-style="western"><surname>Xiao</surname><given-names>Y</given-names></name><name name-style="western"><surname>Yan</surname><given-names>J</given-names></name><name name-style="western"><surname>Xiao</surname><given-names>Y</given-names></name></person-group><year>2020</year><article-title>Eight new species of <italic><tp:taxon-name><tp:taxon-name-part taxon-name-part-type="genus" reg="Otacilia">Otacilia</tp:taxon-name-part></tp:taxon-name></italic> (<tp:taxon-name><tp:taxon-name-part taxon-name-part-type="order">Araneae</tp:taxon-name-part></tp:taxon-name>: <tp:taxon-name><tp:taxon-name-part taxon-name-part-type="family">Phrurolithidae</tp:taxon-name-part></tp:taxon-name>) from southern China</article-title><source>ZooKeys</source><volume>979</volume><fpage>1</fpage><lpage>33</lpage><pub-id pub-id-type="doi">10.3897/zookeys.979.56273</pub-id></element-citation></ref></ref-list></tp:taxon-treatment>
