# Supplementary material for: Two new species and a new combination in Aculithus Liu & Li, 2022 (Araneae: Phrurolithidae) from South China
Source: Biodivers Data J. 2025 Apr 8;13:e153747. doi: 10.3897/BDJ.13.e153747 (PMC12000812; doi:10.3897/BDJ.13.e153747)
Supplement: XML Treatment for Aculithus taoyuan [file BDJ.13.e153747-treatment3.xml]

<!DOCTYPE tp:taxon-treatment
  PUBLIC "-//TaxonX//DTD Taxonomic Treatment Publishing DTD v0 20100105//EN" "tax-treatment-NSO.dtd">
<tp:taxon-treatment xmlns:tp="http://www.plazi.org/taxpub"><tp:treatment-meta><mixed-citation publication-type="journal"><person-group><name><surname>Jiang</surname><given-names>Zimin</given-names></name><name><surname>Wang</surname><given-names>Zhongjing</given-names></name><name><surname>Lyu</surname><given-names>Xiaoting</given-names></name><name><surname>Yang</surname><given-names>Jun</given-names></name><name><surname>Liu</surname><given-names>Keke</given-names></name></person-group><article-title>Two new species and a new combination in <italic><tp:taxon-name><tp:taxon-name-part taxon-name-part-type="genus" reg="Aculithus">Aculithus</tp:taxon-name-part></tp:taxon-name></italic> Liu &amp; Li, 2022 (<tp:taxon-name><tp:taxon-name-part taxon-name-part-type="order">Araneae</tp:taxon-name-part></tp:taxon-name>: <tp:taxon-name><tp:taxon-name-part taxon-name-part-type="family">Phrurolithidae</tp:taxon-name-part></tp:taxon-name>) from South China</article-title><source>Biodivers Data J</source><day>08</day><month>04</month><year>2025</year><volume>13</volume><pub-id pub-id-type="doi">10.3897/BDJ.13.e153747</pub-id></mixed-citation></tp:treatment-meta><tp:nomenclature><tp:taxon-name>
            <object-id xmlns:xlink="http://www.w3.org/1999/xlink" content-type="arpha" xlink:type="simple">EAB42D1B-99B5-57B0-9169-A7D95BC3EEC9</object-id>
            <tp:taxon-name-part taxon-name-part-type="genus">Aculithus</tp:taxon-name-part>
            <tp:taxon-name-part taxon-name-part-type="species">taoyuan</tp:taxon-name-part>
          </tp:taxon-name><tp:taxon-authority>(Fu, Chen &amp; Zhang, 2016) comb. nov.</tp:taxon-authority><tp:nomenclature-citation-list><tp:nomenclature-citation><tp:taxon-name>
                <tp:taxon-name-part taxon-name-part-type="genus" reg="Aculithus"/>
                <tp:taxon-name-part taxon-name-part-type="species" reg="taoyuan"/>
              </tp:taxon-name><comment><italic><tp:taxon-name><tp:taxon-name-part taxon-name-part-type="genus" reg="Phrurolithus">Phrurolithus</tp:taxon-name-part><tp:taxon-name-part taxon-name-part-type="species" reg="taoyuan">taoyuan</tp:taxon-name-part></tp:taxon-name></italic> Fu, Chen &amp; Zhang, 2016 <xref ref-type="bibr" rid="B12690476">Fu et al. (2016)</xref>: 283, figs. 9A−H, 10A−E (♂♀, type deposition in MHBU).</comment></tp:nomenclature-citation><tp:nomenclature-citation><tp:taxon-name>
                <tp:taxon-name-part taxon-name-part-type="genus" reg="Aculithus"/>
                <tp:taxon-name-part taxon-name-part-type="species" reg="taoyuan"/>
              </tp:taxon-name><comment><italic><tp:taxon-name><tp:taxon-name-part taxon-name-part-type="genus" reg="Otacilia">Otacilia</tp:taxon-name-part><tp:taxon-name-part taxon-name-part-type="species" reg="taoyuan">taoyuan</tp:taxon-name-part></tp:taxon-name></italic> (Fu, Chen &amp; Zhang, 2016) <xref ref-type="bibr" rid="B12694530">Zamani and Marusik (2020)</xref>: 312.</comment></tp:nomenclature-citation></tp:nomenclature-citation-list></tp:nomenclature><tp:treatment-sec sec-type="Description"><title>Description</title><p>See <italic><xref ref-type="bibr" rid="B12690476">Fu et al. (2016)</xref></italic>.</p></tp:treatment-sec><tp:treatment-sec sec-type="Diagnosis"><title>Diagnosis</title><p>Male of this species (see <xref ref-type="bibr" rid="B12690476">Fu et al. (2016)</xref>: 283, figs. 9A−H and 10A−E) similar to other species of <italic><tp:taxon-name><tp:taxon-name-part taxon-name-part-type="genus" reg="Aculithus">Aculithus</tp:taxon-name-part></tp:taxon-name></italic> in having irregular radial dark stripes mediolaterally on carapace, arc-shaped dark stripes along margin, small PME, large retrolateral and dorsal tibial apophyses, short spine-like embolus and membranous retrolateral tegular apophysis, but can be distinguished by retrolateral and dorsal tibial apophyses with sudden mid-length constriction (vs. gradually tapered), elongated retrolateral tegular apophysis (vs. short and thick). For females, see the diagnosis of <italic><tp:taxon-name><tp:taxon-name-part taxon-name-part-type="genus" reg="Aculithus">A.</tp:taxon-name-part><tp:taxon-name-part taxon-name-part-type="species" reg="languan">languan</tp:taxon-name-part></tp:taxon-name></italic> <bold>sp. nov.</bold> (cf. <xref ref-type="bibr" rid="B12690476">Fu et al. (2016)</xref>: 283, fig. 9H and Fig. <xref ref-type="fig" rid="F12689950">1</xref>E).</p></tp:treatment-sec><tp:treatment-sec sec-type="Distribution"><title>Distribution</title><p>Known only from the type locality in Sichuan Province, China.</p></tp:treatment-sec><tp:treatment-sec><!--Section generated to contain objects referenced in tp:taxon-treatment.--><fig id="F12689950" position="float" orientation="portrait"><object-id xmlns:xlink="http://www.w3.org/1999/xlink" content-type="arpha" xlink:type="simple">2E5A394E-7CE9-5EF5-9A26-29F725BF5637</object-id><object-id xmlns:xlink="http://www.w3.org/1999/xlink" content-type="doi" xlink:type="simple">10.3897/BDJ.13.e153747.figure1</object-id><label>Figure 1.</label><caption><p><italic><tp:taxon-name><tp:taxon-name-part taxon-name-part-type="genus" reg="Aculithus">Aculithus</tp:taxon-name-part><tp:taxon-name-part taxon-name-part-type="species" reg="languan">languan</tp:taxon-name-part></tp:taxon-name></italic> <bold>sp. nov.</bold>, female (holotype). <bold>A</bold> Habitus, dorsal view; <bold>B</bold> Same, ventral view; <bold>C</bold> Left chelicera, ventro-retrolateral view; <bold>D</bold> Epigyne, ventral view; <bold>E</bold> Vulva, dorsal view. Abbreviations: Bu − bursa, CD − copulatory duct, CO − copulatory opening, CT − connecting tube, FD − fertilisation ducts, GA − glandular appendage, MS − median septum, Spe − spermathecae. Scale bars: 0.5 mm (A, B), 0.1 mm (C−E).</p></caption><graphic xmlns:xlink="http://www.w3.org/1999/xlink" xlink:href="bdj-13-e153747-g001.jpg" position="float" id="oo_1284986.jpg" orientation="portrait" xlink:type="simple"><uri content-type="original_file" xlink:type="simple">https://binary.pensoft.net/fig/1284986</uri></graphic></fig></tp:treatment-sec><ref-list><ref id="B12690476"><element-citation xmlns:xlink="http://www.w3.org/1999/xlink" publication-type="article" xlink:type="simple"><person-group person-group-type="author"><name name-style="western"><surname>Fu</surname><given-names>L.</given-names></name><name name-style="western"><surname>Chen</surname><given-names>H</given-names></name><name name-style="western"><surname>Zhang</surname><given-names>F</given-names></name></person-group><year>2016</year><article-title>New <italic><tp:taxon-name><tp:taxon-name-part taxon-name-part-type="genus" reg="Phrurolithus">Phrurolithus</tp:taxon-name-part></tp:taxon-name></italic> species from China (<tp:taxon-name><tp:taxon-name-part taxon-name-part-type="order">Araneae</tp:taxon-name-part></tp:taxon-name>, <tp:taxon-name><tp:taxon-name-part taxon-name-part-type="family">Phrurolithidae</tp:taxon-name-part></tp:taxon-name>)</article-title><source>Ecologica Montenegrina</source><volume>7</volume><fpage>270</fpage><lpage>290</lpage><pub-id pub-id-type="doi">10.37828/em.2016.7.5</pub-id></element-citation></ref><ref id="B12694530"><element-citation xmlns:xlink="http://www.w3.org/1999/xlink" publication-type="article" xlink:type="simple"><person-group person-group-type="author"><name name-style="western"><surname>Zamani</surname><given-names>A.</given-names></name><name name-style="western"><surname>Marusik</surname><given-names>Y. M.</given-names></name></person-group><year>2020</year><article-title>A survey of <tp:taxon-name><tp:taxon-name-part taxon-name-part-type="family">Phrurolithidae</tp:taxon-name-part></tp:taxon-name> (<tp:taxon-name><tp:taxon-name-part taxon-name-part-type="class">Arachnida</tp:taxon-name-part></tp:taxon-name>: <tp:taxon-name><tp:taxon-name-part taxon-name-part-type="order">Araneae</tp:taxon-name-part></tp:taxon-name>) in southern Caucasus, Iran and Central Asia</article-title><source>Zootaxa</source><volume>4758</volume><issue>2</issue><fpage>311</fpage><lpage>329</lpage><pub-id pub-id-type="doi">10.11646/zootaxa.4758.2.6</pub-id></element-citation></ref></ref-list></tp:taxon-treatment>
